# Supplementary material for: Exploring Dietary- and Disease-Related Influences on Flatulence and Fecal Odor Perception in Inflammatory Bowel Disease
Source: J Clin Med. 2024 Dec 29;14(1):137. doi: 10.3390/jcm14010137 (PMC11720819; doi:10.3390/jcm14010137)
Supplement: Supplementary file 1 [file jcm-14-00137-s001.zip]

Archive with 1 entries (1 files):
- jcm-3391577-supplementary.pdf
